# Supplementary material for: Impact of Gold Nanoparticles and Ionizing Radiation on Whole Chromatin Organization as Detected by Single-Molecule Localization Microscopy
Source: Int J Mol Sci. 2024 Nov 29;25(23):12843. doi: 10.3390/ijms252312843 (PMC11641692; doi:10.3390/ijms252312843)
Supplement: Supplementary file 1 [file ijms-25-12843-s001.zip]

Archive with 1 entries (1 files):
- ijms-3287567-supplementary.pdf
